# Supplementary material for: Behavior and Welfare of Undocked Heavy Pigs Raised in Buildings with Different Ventilation Systems
Source: Animals (Basel). 2021 Aug 8;11(8):2338. doi: 10.3390/ani11082338 (PMC8388702; doi:10.3390/ani11082338)
Supplement: Supplementary file 1 [file animals-11-02338-s001.zip]

Archive with 4 entries (4 files):
- S1 file_ farm questionnaire.pdf
- S2 file_dataset.xlsx
- Supplementary figure S1.pdf
- Supplementary figure S2.pdf
