# Supplementary material for: Behavior and Welfare of Undocked Heavy Pigs Raised in Buildings with Different Ventilation Systems
Source: Animals (Basel). 2021 Aug 8;11(8):2338. doi: 10.3390/ani11082338 (PMC8388702; doi:10.3390/ani11082338)
Supplement: Supplementary file 1 [file animals-11-02338-s001.zip › S2 file_dataset.xlsx]

## Sheet: masterfile_tullie1
date	time	building	pen	n.pig/pen	active	relaxed	fearful	agitated	calm	indifferent	frustrated	enjoying	bored	playful	positively_occupied	lively	sociable	irritable	tense	aimless	distressed	content	happy	listless	ear_L0	ear_L1	ear_L2	ear_LSI	neck_L0	neck_L1	neck_L2	neck_LSI	middle_L0	middle_L1	middle_L2	middle_LSI	hind_quarters_L0	hind_quarters_L1	hind_quarters_L2	hind_quarters_LSI	leg_L0	leg_L1	leg_L2	leg_LSI	tail_L0	tail_L1	tail_L2	tail_LSI	tail_position0
2019-04-02	T1	NV	1	30	102	40	4	99	12	11	42	103	40	75	39	102	83	34	85	30	40	50	30	70	86.6667	6.6667	6.6667	20	26.6667	20	3.3333	26.6667	43.3333	6.6667	0	6.6667	46.6667	3.3333	0	3.3333	50	0	0	0	40	0	10	20	40
2019-04-02	T1	NV	2	30	102	40	4	99	12	11	42	103	40	75	39	102	83	34	85	30	40	50	30	70	100	0	0	0	36.6667	6.6667	3.3333	13.3333	36.6667	13.3333	0	13.3333	43.3333	3.3333	3.3333	10	50	0	0	0	30	16.6667	6.6667	30	26.6667
2019-04-02	T1	NV	3	30	102	40	4	99	12	11	42	103	40	75	39	102	83	34	85	30	40	50	30	70	80	20	0	20	43.3333	3.3333	3.3333	10	36.6667	10	3.3333	16.6667	46.6667	3.3333	0	3.3333	50	0	0	0	43.3333	3.3333	3.3333	10	43.3333
2019-04-02	T1	NV	4	30	102	40	4	99	12	11	42	103	40	75	39	102	83	34	85	30	40	50	30	70	53.3333	26.6667	20	66.6667	36.6667	13.3333	3.3333	20	46.6667	0	3.3333	6.6667	40	10	0	10	50	0	0	0	30	10	10	30	30
2019-04-02	T1	NV	5	30	102	40	4	99	12	11	42	103	40	75	39	102	83	34	85	30	40	50	30	70	73.3333	26.6667	0	26.6667	46.6667	3.3333	3.3333	10	50	0	0	0	50	0	0	0	50	0	0	0	23.3333	3.3333	23.3333	50	23.3333
2019-04-02	T1	NV	6	30	102	40	4	99	12	11	42	103	40	75	39	102	83	34	85	30	40	50	30	70	60	33.3333	6.6667	46.6667	20	20	3.3333	26.6667	40	6.6667	3.3333	13.3333	50	0	0	0	50	0	0	0	33.3333	13.3333	3.3333	20	33.3333
2019-04-02	T1	NV	7	30	102	40	4	99	12	11	42	103	40	75	39	102	83	34	85	30	40	50	30	70	73.3333	20	6.6667	33.3333	40	0	3.3333	6.6667	43.3333	6.6667	0	6.6667	46.6667	3.3333	0	3.3333	50	0	0	0	36.6667	6.6667	6.6667	20	36.6667
2019-04-02	T1	NV	8	30	102	40	4	99	12	11	42	103	40	75	39	102	83	34	85	30	40	50	30	70	100	0	0	0	40	10	3.3333	16.6667	43.3333	6.6667	0	6.6667	46.6667	3.3333	0	3.3333	50	0	0	0	33.3333	6.6667	10	26.6667	33.3333
2019-04-02	T1	NV	9	30	102	40	4	99	12	11	42	103	40	75	39	102	83	34	85	30	40	50	30	70	60	26.6667	13.3333	53.3333	23.3333	26.6667	3.3333	33.3333	36.6667	13.3333	0	13.3333	50	0	0	0	50	0	0	0	36.6667	10	3.3333	16.6667	36.6667
2019-04-02	T1	NV	10	30	102	40	4	99	12	11	42	103	40	75	39	102	83	34	85	30	40	50	30	70	66.6667	13.3333	20	53.3333	23.3333	13.3333	3.3333	20	43.3333	0	6.6667	13.3333	46.6667	3.3333	0	3.3333	50	0	0	0	30	20	0	20	30
2019-02-14	T1	MV	1	31	99	66	9	31	40	0	48	80	15	103	69	117	11	6	25	15	35	70	30	30	93.3333	6.6667	0	6.6667	93.3333	6.6667	0	6.6667	86.6667	13.3333	0	13.3333	100	0	0	0	100	0	0	0	100	0	0	0	73.3333
2019-02-14	T1	MV	2	33	99	66	9	31	40	0	48	80	15	103	69	117	11	6	25	15	35	70	30	30	53.3333	60	0	60	100	0	0	0	80	13.3333	6.6667	26.6667	86.6667	13.3333	0	13.3333	100	0	0	0	100	0	0	0	100
2019-02-14	T1	MV	3	32	99	66	9	31	40	0	48	80	15	103	69	117	11	6	25	15	35	70	30	30	66.6667	33.3333	0	33.3333	93.3333	6.6667	0	6.6667	93.3333	6.6667	0	6.6667	93.3333	6.6667	6.6667	20	100	0	0	0	80	6.6667	13.3333	33.3333	80
2019-02-14	T1	MV	4	33	99	66	9	31	40	0	48	80	15	103	69	117	11	6	25	15	35	70	30	30	66.6667	26.6667	6.6667	40	100	0	0	0	100	0	0	0	100	0	0	0	100	0	0	0	93.3333	0	6.6667	13.3333	80
2019-02-14	T1	MV	5	33	99	66	9	31	40	0	48	80	15	103	69	117	11	6	25	15	35	70	30	30	80	20	0	20	86.6667	13.3333	0	13.3333	93.3333	6.6667	0	6.6667	100	0	0	0	100	0	0	0	93.3333	6.6667	0	6.6667	93.3333
2019-02-14	T1	MV	6	33	99	66	9	31	40	0	48	80	15	103	69	117	11	6	25	15	35	70	30	30	80	20	0	20	80	13.3333	6.6667	26.6667	93.3333	6.6667	0	6.6667	93.3333	6.6667	0	6.6667	100	0	0	0	100	0	0	0	93.3333
2019-02-14	T1	MV	7	32	99	66	9	31	40	0	48	80	15	103	69	117	11	6	25	15	35	70	30	30	93.3333	6.6667	0	6.6667	80	20	0	20	100	0	0	0	100	0	0	0	93.3333	6.6667	0	6.6667	93.3333	6.6667	0	6.6667	73.3333
2019-02-14	T1	MV	8	33	99	66	9	31	40	0	48	80	15	103	69	117	11	6	25	15	35	70	30	30	46.6667	40	13.3333	66.6667	73.3333	26.6667	0	26.6667	100	0	0	0	100	0	0	0	100	0	0	0	93.3333	6.6667	0	6.6667	80
2019-02-14	T1	MV	9	33	99	66	9	31	40	0	48	80	15	103	69	117	11	6	25	15	35	70	30	30	66.6667	26.6667	6.6667	40	93.3333	6.6667	0	6.6667	100	0	0	0	93.3333	6.6667	0	6.6667	100	0	0	0	93.3333	6.6667	0	6.6667	93.3333
2019-02-14	T1	MV	10	33	99	66	9	31	40	0	48	80	15	103	69	117	11	6	25	15	35	70	30	30	80	13.3333	6.6667	26.6667	100	0	0	0	100	0	0	0	93.3333	6.6667	0	6.6667	100	0	0	0	73.3333	20	6.6667	33.3333	60
2019-05-21	T2	NV	1	27	63	61	0	25	75	19	41	96	51	67	41	59	87	31	17	60	50	53	20	46	93.3333	6.6667	0	6.6667	100	0	0	0	100	0	0	0	100	0	0	0	100	0	0	0	80	13.3333	6.6667	26.6667	100
2019-05-21	T2	NV	2	27	63	61	0	25	75	19	41	96	51	67	41	59	87	31	17	60	50	53	20	46	66.6667	26.6667	6.6667	40	93.3333	6.6667	0	6.6667	93.3333	0	6.6667	13.3333	100	0	0	0	100	0	0	0	86.6667	13.3333	0	13.3333	93.3333
2019-05-21	T2	NV	3	27	63	61	0	25	75	19	41	96	51	67	41	59	87	31	17	60	50	53	20	46	60	20	20	60	86.6667	13.3333	0	13.3333	100	0	0	0	86.6667	13.3333	0	13.3333	100	0	0	0	80	20	0	20	93.3333
2019-05-21	T2	NV	4	27	63	61	0	25	75	19	41	96	51	67	41	59	87	31	17	60	50	53	20	46	73.3333	13.3333	13.3333	40	66.6667	26.6667	6.6667	40	86.6667	13.3333	0	13.3333	80	6.6667	13.3333	33.3333	100	0	0	0	73.3333	26.6667	0	26.6667	73.3333
2019-05-21	T2	NV	5	27	63	61	0	25	75	19	41	96	51	67	41	59	87	31	17	60	50	53	20	46	73.3333	20	6.6667	33.3333	86.6667	6.6667	6.6667	20	100	0	0	0	100	0	0	0	100	0	0	0	86.6667	6.6667	6.6667	20	86.6667
2019-05-21	T2	NV	6	27	63	61	0	25	75	19	41	96	51	67	41	59	87	31	17	60	50	53	20	46	73.3333	13.3333	13.3333	40	80	6.6667	13.3333	33.3333	66.6667	20	13.3333	46.6667	93.3333	6.6667	0	6.6667	100	0	0	0	86.6667	6.6667	6.6667	20	73.3333
2019-05-21	T2	NV	7	27	63	61	0	25	75	19	41	96	51	67	41	59	87	31	17	60	50	53	20	46	80	13.3333	6.6667	26.6667	80	13.3333	6.6667	26.6667	100	0	0	0	80	13.3333	6.6667	26.6667	100	0	0	0	60	20	20	60	80
2019-05-21	T2	NV	8	27	63	61	0	25	75	19	41	96	51	67	41	59	87	31	17	60	50	53	20	46	73.3333	20	6.6667	33.3333	93.3333	6.6667	0	6.6667	86.6667	13.3333	0	13.3333	100	0	0	0	100	0	0	0	80	20	0	20	93.3333
2019-05-21	T2	NV	9	27	63	61	0	25	75	19	41	96	51	67	41	59	87	31	17	60	50	53	20	46	13.3333	26.6667	60	146.667	46.6667	20	33.3333	86.6667	80	20	0	20	66.6667	20	13.3333	46.6667	100	0	0	0	60	33.3333	6.6667	46.6667	93.3333
2019-05-21	T2	NV	10	27	63	61	0	25	75	19	41	96	51	67	41	59	87	31	17	60	50	53	20	46	93.3333	6.6667	0	6.6667	86.6667	13.3333	0	13.3333	93.3333	6.6667	0	6.6667	93.3333	6.6667	0	6.6667	100	0	0	0	86.6667	6.6667	6.6667	20	86.6667
2019-03-22	T2	MV	1	31	61	70	7	20	72	2	23	71	50	55	53	62	80	17	10	72	55	45	25	52	60	40	0	40	66.6667	20	13.3333	46.6667	93.3333	6.6667	0	6.6667	80	20	0	20	100	0	0	0	86.6667	13.3333	0	13.3333	86.6667
2019-03-22	T2	MV	2	31	61	70	7	20	72	2	23	71	50	55	53	62	80	17	10	72	55	45	25	52	80	6.6667	13.3333	33.3333	73.3333	13.3333	13.3333	40	93.3333	0	6.6667	13.3333	93.3333	0	6.6667	13.3333	100	0	0	0	73.3333	6.6667	20	46.6667	93.3333
2019-03-22	T2	MV	3	32	61	70	7	20	72	2	23	71	50	55	53	62	80	17	10	72	55	45	25	52	73.3333	20	6.6667	33.3333	80	13.3333	6.6667	26.6667	93.3333	6.6667	0	6.6667	73.3333	20	6.6667	33.3333	100	0	0	0	93.3333	0	6.6667	13.3333	73.3333
2019-03-22	T2	MV	4	28	61	70	7	20	72	2	23	71	50	55	53	62	80	17	10	72	55	45	25	52	53.3333	26.6667	20	66.6667	80	20	0	20	86.6667	6.6667	6.6667	20	93.3333	0	6.6667	13.3333	100	0	0	0	80	0	20	40	86.6667
2019-03-22	T2	MV	5	28	61	70	7	20	72	2	23	71	50	55	53	62	80	17	10	72	55	45	25	52	80	20	0	20	80	6.6667	6.6667	20	86.6667	13.3333	0	13.3333	93.3333	0	6.6667	13.3333	100	0	0	0	66.6667	33.3333	0	33.3333	93.3333
2019-03-22	T2	MV	6	28	61	70	7	20	72	2	23	71	50	55	53	62	80	17	10	72	55	45	25	52	73.3333	26.6667	0	26.6667	80	13.3333	6.6667	26.6667	80	13.3333	6.6667	26.6667	86.6667	13.3333	0	13.3333	100	0	0	0	53.3333	40	6.6667	53.3333	80
2019-03-22	T2	MV	7	28	61	70	7	20	72	2	23	71	50	55	53	62	80	17	10	72	55	45	25	52	66.6667	33.3333	0	33.3333	73.3333	13.3333	13.3333	40	93.3333	6.6667	0	6.6667	100	0	0	0	100	0	0	0	73.3333	13.3333	13.3333	40	93.3333
2019-03-22	T2	MV	8	28	61	70	7	20	72	2	23	71	50	55	53	62	80	17	10	72	55	45	25	52	33.3333	40	26.6667	93.3333	93.3333	20	6.6667	33.3333	86.6667	6.6667	6.6667	20	100	0	0	0	100	0	0	0	73.3333	20	6.6667	33.3333	73.3333
2019-03-22	T2	MV	9	27	61	70	7	20	72	2	23	71	50	55	53	62	80	17	10	72	55	45	25	52	60	40	0	40	53.3333	46.6667	0	46.6667	73.3333	26.6667	0	26.6667	93.3333	6.6667	0	6.6667	93.3333	6.6667	0	6.6667	86.6667	6.6667	6.6667	20	86.6667
2019-03-22	T2	MV	10	28	61	70	7	20	72	2	23	71	50	55	53	62	80	17	10	72	55	45	25	52	66.6667	33.3333	0	33.3333	80	20	0	20	93.3333	6.6667	0	6.6667	100	0	0	0	100	0	0	0	53.3333	40	6.6667	53.3333	80
2019-08-20	T3	NV	1	27	70	15	0	50	48	0	66	50	94	45	30	67	115	27	10	90	78	10	2	95	86.6667	6.6667	6.6667	20	86.6667	0	13.3333	26.6667	93.3333	6.6667	0	6.6667	100	0	0	0	100	0	0	0	93.3333	6.6667	0	6.6667	86.6667
2019-08-20	T3	NV	2	27	70	15	0	50	48	0	66	50	94	45	30	67	115	27	10	90	78	10	2	95	100	0	0	0	66.6667	26.6667	6.6667	40	93.3333	6.6667	0	6.6667	100	0	0	0	100	0	0	0	100	0	0	0	100
2019-08-20	T3	NV	3	26	70	15	0	50	48	0	66	50	94	45	30	67	115	27	10	90	78	10	2	95	60	20	20	60	73.3333	6.6667	20	46.6667	80	6.6667	13.3333	33.3333	93.3333	6.6667	0	6.6667	100	0	0	0	93.3333	6.6667	0	6.6667	100
2019-08-20	T3	NV	4	26	70	15	0	50	48	0	66	50	94	45	30	67	115	27	10	90	78	10	2	95	86.6667	13.3333	0	13.3333	73.3333	20	6.6667	33.3333	80	6.6667	13.3333	33.3333	93.3333	6.6667	0	6.6667	100	0	0	0	86.6667	13.3333	0	13.3333	86.6667
2019-08-20	T3	NV	5	27	70	15	0	50	48	0	66	50	94	45	30	67	115	27	10	90	78	10	2	95	100	0	0	0	86.6667	6.6667	6.6667	20	93.3333	6.6667	0	6.6667	93.3333	6.6667	0	6.6667	100	0	0	0	100	0	0	0	100
2019-08-20	T3	NV	6	24	70	15	0	50	48	0	66	50	94	45	30	67	115	27	10	90	78	10	2	95	93.3333	6.6667	0	6.6667	93.3333	6.6667	0	6.6667	86.6667	13.3333	0	13.3333	100	0	0	0	100	0	0	0	100	0	0	0	100
2019-08-20	T3	NV	7	26	70	15	0	50	48	0	66	50	94	45	30	67	115	27	10	90	78	10	2	95	86.6667	13.3333	0	13.3333	86.6667	6.6667	6.6667	20	100	0	0	0	100	0	0	0	100	0	0	0	100	0	0	0	100
2019-08-20	T3	NV	8	25	70	15	0	50	48	0	66	50	94	45	30	67	115	27	10	90	78	10	2	95	86.6667	13.3333	0	13.3333	86.6667	13.3333	0	13.3333	93.3333	6.6667	0	6.6667	100	0	0	0	100	0	0	0	100	0	0	0	100
2019-08-20	T3	NV	9	26	70	15	0	50	48	0	66	50	94	45	30	67	115	27	10	90	78	10	2	95	93.3333	6.6667	0	6.6667	93.3333	0	6.6667	13.3333	80	6.6667	13.3333	33.3333	93.3333	6.6667	0	6.6667	100	0	0	0	93.3333	6.6667	0	6.6667	100
2019-08-20	T3	NV	10	26	70	15	0	50	48	0	66	50	94	45	30	67	115	27	10	90	78	10	2	95	93.3333	0	6.6667	13.3333	73.3333	13.3333	13.3333	40	100	0	0	0	100	0	0	0	100	0	0	0	80	13.3333	6.6667	26.6667	100
2019-06-17	T3	MV	1	24	40	56	37	30	71	2	54	75	53	81	37	75	76	5	7	105	89	7	5	110	73.3333	20	6.6667	33.3333	80	20	0	20	80	20	0	20	93.3333	6.6667	0	6.6667	100	0	0	0	100	0	0	0	100
2019-06-17	T3	MV	2	26	40	56	37	30	71	2	54	75	53	81	37	75	76	5	7	105	89	7	5	110	80	13.3333	6.6667	26.6667	93.3333	6.6667	0	6.6667	80	20	0	20	93.3333	6.6667	0	6.6667	100	0	0	0	93.3333	6.6667	0	6.6667	93.3333
2019-06-17	T3	MV	3	26	40	56	37	30	71	2	54	75	53	81	37	75	76	5	7	105	89	7	5	110	80	13.3333	6.6667	26.6667	93.3333	6.6667	0	6.6667	100	0	0	0	100	0	0	0	100	0	0	0	73.3333	13.3333	13.3333	40	100
2019-06-17	T3	MV	4	26	40	56	37	30	71	2	54	75	53	81	37	75	76	5	7	105	89	7	5	110	100	0	0	0	80	20	0	20	86.6667	6.6667	6.6667	20	100	0	0	0	100	0	0	0	100	0	0	0	86.6667
2019-06-17	T3	MV	5	26	40	56	37	30	71	2	54	75	53	81	37	75	76	5	7	105	89	7	5	110	93.3333	0	6.6667	13.3333	100	0	0	0	100	0	0	0	100	0	0	0	100	0	0	0	86.6667	13.3333	0	13.3333	86.6667
2019-06-17	T3	MV	6	24	40	56	37	30	71	2	54	75	53	81	37	75	76	5	7	105	89	7	5	110	93.3333	6.6667	0	6.6667	93.3333	6.6667	0	6.6667	73.3333	20	6.6667	33.3333	100	0	0	0	100	0	0	0	93.3333	6.6667	0	6.6667	100
2019-06-17	T3	MV	7	25	40	56	37	30	71	2	54	75	53	81	37	75	76	5	7	105	89	7	5	110	93.3333	6.6667	0	6.6667	93.3333	6.6667	0	6.6667	80	13.3333	6.6667	26.6667	93.3333	6.6667	0	6.6667	100	0	0	0	86.6667	6.6667	6.6667	20	80
2019-06-17	T3	MV	8	25	40	56	37	30	71	2	54	75	53	81	37	75	76	5	7	105	89	7	5	110	80	13.3333	6.6667	26.6667	86.6667	13.3333	0	13.3333	93.3333	6.6667	0	6.6667	100	0	0	0	100	0	0	0	86.6667	13.3333	0	13.3333	93.3333
2019-06-17	T3	MV	9	23	40	56	37	30	71	2	54	75	53	81	37	75	76	5	7	105	89	7	5	110	66.6667	26.6667	6.6667	40	86.6667	13.3333	0	13.3333	93.3333	6.6667	0	6.6667	93.3333	6.6667	0	6.6667	100	0	0	0	100	0	0	0	100
2019-06-17	T3	MV	10	24	40	56	37	30	71	2	54	75	53	81	37	75	76	5	7	105	89	7	5	110	93.3333	6.6667	0	6.6667	60	33.3333	6.6667	46.6667	66.6667	20	13.3333	46.6667	86.6667	6.6667	6.6667	20	100	0	0	0	93.3333	6.6667	0	6.6667	100
[truncated: 41 more columns]
